# Supplementary material for: Modular integration of nanopore sequencing, alphafold modeling, and statistical design boosts 1-hydroxyphenazine yield in Pseudomonas aeruginosa strain KAEH25
Source: BMC Microbiol. 2026 Jul 13;26:621. doi: 10.1186/s12866-026-05221-2 (PMC13366989; doi:10.1186/s12866-026-05221-2)
Supplement: Supplementary file 1 — Supplementary Material 1. Design expert – Plackett–Burman design model. [file 12866_2026_5221_MOESM1_ESM.dxpx]

<!DOCTYPE DEXXMLDoc SYSTEM "DEXXMLDoc.DTD">
<DEXXMLDoc name="Plackett–Burman design.dxpx" creator="DX13" version="13.0.5.0">
<designInfo studyType="Factorial" studySubType="Randomized" designType="PlackettBurman" noOfRuns="12" noOfFactors="9" noOfResponses="1" noOfAnalyses="1">
<designNotes>This data file created by Design-Expert 13.</designNotes>
</designInfo>
<blockInfo>
<block code="0" name="Block 1"/>
</blockInfo>
<factorInfo>
<factor id="A" name="Temperature " unit="(�C)" type="Numeric" uuid="a5c94663-0563-49a1-9e8a-aefea3bc5264">
<numeric format="General" low="30" high="37" stdDev="0"/>
</factor>
<factor id="B" name="pH" unit="" type="Numeric" uuid="fb370065-ade6-4648-867d-8f6bd6ab6b45">
<numeric format="General" low="6" high="7" stdDev="0"/>
</factor>
<factor id="C" name="Glucose" unit="(%)" type="Numeric" uuid="37e8ed9a-154a-4344-9fc6-a4dee43b22f7">
<numeric format="General" low="1" high="2" stdDev="0"/>
</factor>
<factor id="D" name="peptone" unit="g/L" type="Numeric" uuid="3c59334d-ca58-43eb-8960-5bcf5b11118e">
<numeric format="General" low="1" high="2" stdDev="0"/>
</factor>
<factor id="E" name="Inoculum Size " unit="mL" type="Numeric" uuid="1b1acb06-1358-44ae-9041-a930ffa15296">
<numeric format="General" low="5" high="10" stdDev="0"/>
</factor>
<factor id="F" name="Incubation Time " unit="h" type="Numeric" uuid="6e2e3234-6d5f-41f0-aa75-422f2b11bb05">
<numeric format="General" low="24" high="48" stdDev="0"/>
</factor>
<factor id="G" name="Agitation Speed " unit="rpm" type="Numeric" uuid="f94ed931-1ec6-4691-b309-60e86db0837d">
<numeric format="General" low="100" high="200" stdDev="0"/>
</factor>
<factor id="H" name="Iron Concentration" unit="mM" type="Numeric" uuid="8a209f30-b2ca-418c-a989-acd98237e96b">
<numeric format="General" low="0.1" high="0.2" stdDev="0"/>
</factor>
<factor id="J" name="Phosphate Buffer" unit="mM" type="Numeric" uuid="85e879b0-faed-4321-ade0-f73b2a978924">
<numeric format="General" low="0" high="10" stdDev="0"/>
</factor>
</factorInfo>
<constraintInfo/>
<responseInfo>
<response id="1" name="1-Hydroxyphenazine " unit="�g/ml" type="Normal" format="General" responseUuId="87f58aee-7f1a-407d-981d-6d5627626ee5"/>
</responseInfo>
<guiState>
<designLayout>
<visibleColumns>
<column type="stdorder">
<width>35</width>
</column>
<column type="runorder">
<width>35</width>
</column>
<column id="A" type="factor">
<width>96</width>
</column>
<column id="B" type="factor">
<width>96</width>
</column>
<column id="C" type="factor">
<width>96</width>
</column>
<column id="D" type="factor">
<width>96</width>
</column>
<column id="E" type="factor">
<width>96</width>
</column>
<column id="F" type="factor">
<width>96</width>
</column>
<column id="G" type="factor">
<width>96</width>
</column>
<column id="H" type="factor">
<width>96</width>
</column>
<column id="J" type="factor">
<width>96</width>
</column>
<column id="1" type="response">
<width>96</width>
</column>
</visibleColumns>
</designLayout>
<graphSettings>
<graphArea name="GraphColumns">
<selectedGraph>0</selectedGraph>
<colorBy type="runOrder"/>
<axisX type="stdOrder"/>
<axisY type="runOrder"/>
<axisZ type="none"/>
<axisX_Histogram type="none"/>
<axisX_BoxPlot type="none"/>
<axisY_BoxPlot type="none"/>
<histograms/>
</graphArea>
<graphArea name="EffectsNoRestriction" graph="0">
<legend key="OoHalfNormalEffectsGraph" fontSize="5" title="Design-Expert® Software">
<dock type="TopLeft"/>
<showItems>
<showItem>Response</showItem>
<showItem>Info</showItem>
<showItem>Lambda</showItem>
<showItem>RecommendedTransform</showItem>
<showItem>ColorGradient</showItem>
<showItem>Data</showItem>
<showItem>PointInfo</showItem>
</showItems>
</legend>
</graphArea>
<graphArea name="EffectsNoRestriction" graph="1">
<legend key="OoNormalEffectsGraph" fontSize="5" title="Design-Expert® Software">
<dock type="TopLeft"/>
<showItems>
<showItem>Response</showItem>
<showItem>Info</showItem>
<showItem>Lambda</showItem>
<showItem>RecommendedTransform</showItem>
<showItem>ColorGradient</showItem>
<showItem>Data</showItem>
<showItem>PointInfo</showItem>
</showItems>
</legend>
</graphArea>
<graphArea name="EffectsNoRestriction" graph="2">
<legend key="OoParetoChartGraph" title="Design-Expert® Software">
<dock type="TopLeft"/>
<showItems>
<showItem>Title</showItem>
<showItem>Response</showItem>
<showItem>Info</showItem>
<showItem>Lambda</showItem>
<showItem>RecommendedTransform</showItem>
<showItem>ColorGradient</showItem>
<showItem>Data</showItem>
<showItem>PointInfo</showItem>
</showItems>
</legend>
</graphArea>
<graphArea name="Diagnostics" index="0">
<legend key="NormalResidualsGraph" title="Design-Expert® Software">
<dock type="TopLeft"/>
<showItems>
<showItem>Response</showItem>
<showItem>Info</showItem>
<showItem>ColorGradient</showItem>
<showItem>Data</showItem>
<showItem>PointInfo</showItem>
</showItems>
</legend>
<legend key="ResVsPredGraph" title="Design-Expert® Software">
<dock type="TopLeft"/>
<showItems>
<showItem>Response</showItem>
<showItem>Info</showItem>
<showItem>ColorGradient</showItem>
<showItem>Data</showItem>
<showItem>PointInfo</showItem>
</showItems>
</legend>
<legend key="ResVsRunGraph" title="Design-Expert® Software">
<dock type="TopLeft"/>
<showItems>
<showItem>Response</showItem>
<showItem>Info</showItem>
<showItem>ColorGradient</showItem>
<showItem>Data</showItem>
<showItem>PointInfo</showItem>
</showItems>
</legend>
<legend key="PredVsActualGraph" title="Design-Expert® Software">
<dock type="TopLeft"/>
<showItems>
<showItem>Response</showItem>
<showItem>Info</showItem>
<showItem>ColorGradient</showItem>
<showItem>Data</showItem>
<showItem>PointInfo</showItem>
</showItems>
</legend>
<legend key="BoxCoxGraph" title="Design-Expert® Software">
<dock type="TopLeft"/>
<showItems>
<showItem>Response</showItem>
<showItem>Info</showItem>
<showItem>Lambda</showItem>
<showItem>RecommendedTransform</showItem>
<showItem>ColorGradient</showItem>
<showItem>Data</showItem>
<showItem>PointInfo</showItem>
</showItems>
</legend>
<legend key="ResVsFactorGraph" title="Design-Expert® Software">
<dock type="TopLeft"/>
<showItems>
<showItem>Response</showItem>
<showItem>Info</showItem>
<showItem>ColorGradient</showItem>
<showItem>Data</showItem>
<showItem>PointInfo</showItem>
</showItems>
</legend>
<legend key="CooksDistanceGraph" title="Design-Expert® Software">
<dock type="TopLeft"/>
<showItems>
<showItem>Response</showItem>
<showItem>Info</showItem>
<showItem>ColorGradient</showItem>
<showItem>Data</showItem>
<showItem>PointInfo</showItem>
</showItems>
</legend>
<legend key="LeverageGraph" title="Design-Expert® Software">
<dock type="TopLeft"/>
<showItems>
<showItem>Response</showItem>
<showItem>Info</showItem>
<showItem>ColorGradient</showItem>
<showItem>Data</showItem>
<showItem>PointInfo</showItem>
</showItems>
</legend>
<legend key="RunsVsDFFITSGraph" title="Design-Expert® Software">
<dock type="TopLeft"/>
<showItems>
<showItem>Response</showItem>
<showItem>Info</showItem>
<showItem>ColorGradient</showItem>
<showItem>Data</showItem>
<showItem>PointInfo</showItem>
</showItems>
</legend>
<legend key="RunsVsDFBETASGraph" title="Design-Expert® Software">
<dock type="TopLeft"/>
<showItems>
<showItem>Response</showItem>
<showItem>Info</showItem>
<showItem>ColorGradient</showItem>
<showItem>Data</showItem>
<showItem>PointInfo</showItem>
</showItems>
</legend>
<colorBy type="response" index="0"/>
</graphArea>
<graphArea name="Classification" index="0">
<colorBy type="stdOrder"/>
<tracedPoint DrawLineLoo="false" DrawLineIs="false" falsePositiveLoo="-1" truePositiveLoo="-1" falsePositiveIs="-1" truePositiveIs="-1"/>
</graphArea>
<graphArea name="Model" index="0" graph="0">
<graphMethod>OneFactor</graphMethod>
<space>
<codedPoint>
<codedValue>0</codedValue>
<codedValue>0</codedValue>
<codedValue>0</codedValue>
<codedValue>0</codedValue>
<codedValue>0</codedValue>
<codedValue>0</codedValue>
<codedValue>0</codedValue>
<codedValue>0</codedValue>
<codedValue>0</codedValue>
</codedPoint>
<axis index="0">0</axis>
<axis index="1">1</axis>
<axis index="2">-1</axis>
<axis index="3">-1</axis>
</space>
<legend key="2" title="Design-Expert® Software">
<dock type="TopLeft"/>
<showItems>
<showItem>Response</showItem>
<showItem>Info</showItem>
<showItem>Lambda</showItem>
<showItem>RecommendedTransform</showItem>
<showItem>ColorGradient</showItem>
<showItem>Data</showItem>
<showItem>PointInfo</showItem>
</showItems>
</legend>
</graphArea>
<graphArea name="GraphicalOptimization">
<graphMethod>Contour</graphMethod>
<space>
<codedPoint>
<codedValue>0</codedValue>
<codedValue>0</codedValue>
<codedValue>0</codedValue>
<codedValue>0</codedValue>
<codedValue>0</codedValue>
<codedValue>0</codedValue>
<codedValue>0</codedValue>
<codedValue>0</codedValue>
<codedValue>0</codedValue>
</codedPoint>
<axis index="0">0</axis>
<axis index="1">1</axis>
<axis index="2">-1</axis>
<axis index="3">-1</axis>
</space>
</graphArea>
<graphArea name="NumericalOptimization">
<graphMethod>Contour</graphMethod>
<space>
<codedPoint>
<codedValue>0</codedValue>
<codedValue>0</codedValue>
<codedValue>0</codedValue>
<codedValue>0</codedValue>
<codedValue>0</codedValue>
<codedValue>0</codedValue>
<codedValue>0</codedValue>
<codedValue>0</codedValue>
<codedValue>0</codedValue>
</codedPoint>
<axis index="0">0</axis>
<axis index="1">1</axis>
<axis index="2">-1</axis>
<axis index="3">-1</axis>
</space>
</graphArea>
</graphSettings>
<perspectives>
<report name="diagnostics_notebook_1-Hydroxyphenazine " width="1536" height="864">9f04902069cfff3400d888e400000002=+0|9f04954069cfff3400d8894f00000003=1,2,+6|9f04835069cfff3400d8895500000004=+4,5|9f0497d069cfff3400d8895a00000005=*3,7,8,9,10@layout2|name=dummy;caption=;state=2098174;dir=3;layer=0;row=0;pos=0;prop=100000;bestw=180;besth=180;minw=180;minh=180;maxw=-1;maxh=-1;floatx=-1;floaty=-1;floatw=-1;floath=-1|name=9f04902069cfff3400d888e400000002;caption=;state=2098172;dir=5;layer=0;row=0;pos=0;prop=100000;bestw=652;besth=328;minw=-1;minh=-1;maxw=-1;maxh=-1;floatx=-1;floaty=-1;floatw=-1;floath=-1|name=9f04954069cfff3400d8894f00000003;caption=;state=2098172;dir=2;layer=4;row=0;pos=0;prop=100000;bestw=660;besth=328;minw=-1;minh=-1;maxw=-1;maxh=-1;floatx=-1;floaty=-1;floatw=-1;floath=-1|name=9f04835069cfff3400d8895500000004;caption=;state=2098172;dir=3;layer=5;row=0;pos=0;prop=100000;bestw=656;besth=336;minw=-1;minh=-1;maxw=-1;maxh=-1;floatx=-1;floaty=-1;floatw=-1;floath=-1|name=9f0497d069cfff3400d8895a00000005;caption=;state=2098172;dir=3;layer=5;row=0;pos=1;prop=100000;bestw=656;besth=336;minw=-1;minh=-1;maxw=-1;maxh=-1;floatx=-1;floaty=-1;floatw=-1;floath=-1|dock_size(5,0,0)=202|dock_size(2,4,0)=662|dock_size(3,5,0)=338|</report>
<report name="effects_notebook_1-Hydroxyphenazine " width="1536" height="864">cc3e3a0069170b5c0002a27700000002=+0,1|9f04887069cff74a00b99f8700000003=*2,3@layout2|name=dummy;caption=;state=2098174;dir=3;layer=0;row=0;pos=0;prop=100000;bestw=180;besth=180;minw=180;minh=180;maxw=-1;maxh=-1;floatx=-1;floaty=-1;floatw=-1;floath=-1|name=cc3e3a0069170b5c0002a27700000002;caption=;state=2098172;dir=5;layer=0;row=0;pos=0;prop=100000;bestw=2;besth=670;minw=-1;minh=-1;maxw=-1;maxh=-1;floatx=-1;floaty=-1;floatw=-1;floath=-1|name=9f04887069cff74a00b99f8700000003;caption=;state=2098172;dir=2;layer=2;row=0;pos=0;prop=100000;bestw=1310;besth=670;minw=-1;minh=-1;maxw=-1;maxh=-1;floatx=-1;floaty=-1;floatw=-1;floath=-1|dock_size(5,0,0)=202|dock_size(2,2,0)=1312|</report>
<report name="main_frame" width="1024" height="768">layout2|name=main_toolbar;caption=Toolbar;state=2106108;dir=1;layer=10;row=0;pos=0;prop=100000;bestw=441;besth=37;minw=-1;minh=-1;maxw=-1;maxh=-1;floatx=-1;floaty=-1;floatw=-1;floath=-1|name=start_screen;caption=;state=258;dir=5;layer=0;row=0;pos=0;prop=100000;bestw=0;besth=0;minw=-1;minh=-1;maxw=-1;maxh=-1;floatx=-1;floaty=-1;floatw=-1;floath=-1|name=navigation_tree;caption=Navigation Pane;state=5628;dir=4;layer=1;row=0;pos=0;prop=100000;bestw=200;besth=600;minw=40;minh=40;maxw=-1;maxh=-1;floatx=-1;floaty=-1;floatw=-1;floath=-1|name=node_view;caption=;state=4352;dir=5;layer=0;row=0;pos=0;prop=100000;bestw=16;besth=16;minw=-1;minh=-1;maxw=-1;maxh=-1;floatx=-1;floaty=-1;floatw=-1;floath=-1|name=Design Tool;caption=;state=2110204;dir=1;layer=10;row=0;pos=443;prop=100000;bestw=550;besth=37;minw=-1;minh=-1;maxw=-1;maxh=-1;floatx=-1;floaty=-1;floatw=-1;floath=-1|name=Design Properties;caption=Design Properties;state=2098684;dir=4;layer=1;row=0;pos=1;prop=100000;bestw=200;besth=300;minw=40;minh=40;maxw=-1;maxh=-1;floatx=-1;floaty=-1;floatw=217;floath=340|name=History;caption=History;state=2098686;dir=2;layer=1;row=0;pos=0;prop=100000;bestw=200;besth=300;minw=40;minh=40;maxw=-1;maxh=-1;floatx=-1;floaty=-1;floatw=217;floath=340|dock_size(1,10,0)=39|dock_size(5,0,0)=10|dock_size(4,1,0)=200|</report>
<report name="modelgraph_notebook_1-Hydroxyphenazine " width="1536" height="864">9f04887069cfff3100d87d9800000002=*0@layout2|name=dummy;caption=;state=2098174;dir=3;layer=0;row=0;pos=0;prop=100000;bestw=660;besth=336;minw=660;minh=336;maxw=-1;maxh=-1;floatx=-1;floaty=-1;floatw=-1;floath=-1|name=9f04887069cfff3100d87d9800000002;caption=;state=2098172;dir=5;layer=0;row=0;pos=0;prop=100000;bestw=1318;besth=670;minw=-1;minh=-1;maxw=-1;maxh=-1;floatx=-1;floaty=-1;floatw=-1;floath=-1|dock_size(5,0,0)=202|</report>
<report name="report_anova_1-Hydroxyphenazine " width="1536" height="864">9f27f0f069cff27400a6bdd700000002=+0|9f27ee6069cff27400a6be2200000003=+1,2|9f27f38069cff27400a6be2900000004=3,4,*5@layout2|name=dummy;caption=;state=2098174;dir=3;layer=0;row=0;pos=0;prop=100000;bestw=180;besth=180;minw=180;minh=180;maxw=-1;maxh=-1;floatx=-1;floaty=-1;floatw=-1;floath=-1|name=9f27f0f069cff27400a6bdd700000002;caption=;state=2098172;dir=5;layer=0;row=0;pos=0;prop=100000;bestw=652;besth=670;minw=-1;minh=-1;maxw=-1;maxh=-1;floatx=-1;floaty=-1;floatw=-1;floath=-1|name=9f27ee6069cff27400a6be2200000003;caption=;state=2098172;dir=2;layer=3;row=0;pos=0;prop=100000;bestw=660;besth=332;minw=-1;minh=-1;maxw=-1;maxh=-1;floatx=-1;floaty=-1;floatw=-1;floath=-1|name=9f27f38069cff27400a6be2900000004;caption=;state=2098172;dir=2;layer=3;row=0;pos=1;prop=100000;bestw=660;besth=332;minw=-1;minh=-1;maxw=-1;maxh=-1;floatx=-1;floaty=-1;floatw=-1;floath=-1|dock_size(5,0,0)=202|dock_size(2,3,0)=662|</report>
<report name="report_point_prediction_" width="1536" height="864">cc47e50069170ab600001b5600000002=+0|cc515f0069170ab600001b6800000003=*1@layout2|name=dummy;caption=;state=2098174;dir=3;layer=0;row=0;pos=0;prop=100000;bestw=180;besth=180;minw=180;minh=180;maxw=-1;maxh=-1;floatx=-1;floaty=-1;floatw=-1;floath=-1|name=cc47e50069170ab600001b5600000002;caption=;state=2098172;dir=5;layer=0;row=0;pos=0;prop=100000;bestw=556;besth=337;minw=-1;minh=-1;maxw=-1;maxh=-1;floatx=-1;floaty=-1;floatw=-1;floath=-1|name=cc515f0069170ab600001b6800000003;caption=;state=2098172;dir=3;layer=1;row=0;pos=0;prop=100000;bestw=556;besth=353;minw=-1;minh=-1;maxw=-1;maxh=-1;floatx=-1;floaty=-1;floatw=-1;floath=-1|dock_size(5,0,0)=202|dock_size(3,1,0)=355|</report>
</perspectives>
</guiState>
<designModel terms="10">
<designTerm id="0" coef="1" term="Intercept"/>
<designTerm id="1" coef="1" term="A"/>
<designTerm id="2" coef="1" term="B"/>
<designTerm id="3" coef="1" term="C"/>
<designTerm id="4" coef="1" term="D"/>
<designTerm id="5" coef="1" term="E"/>
<designTerm id="6" coef="1" term="F"/>
<designTerm id="7" coef="1" term="G"/>
<designTerm id="8" coef="1" term="H"/>
<designTerm id="9" coef="1" term="J"/>
</designModel>
<run stdNo="5" dsnId="6" runNo="1" blockNo="0" blockName="Block 1" pointId="11" pointName="Factorial" buildPointId="5" buildPointName="NA" note="" rowStatus="Normal">
<facActual id="A">30</facActual>
<facActual id="B">6</facActual>
<facActual id="C">2</facActual>
<facActual id="D">1</facActual>
<facActual id="E">10</facActual>
<facActual id="F">48</facActual>
<facActual id="G">100</facActual>
<facActual id="H">0.2</facActual>
<facActual id="J">10</facActual>
<resVal id="1">15.2</resVal>
</run>
<run stdNo="9" dsnId="10" runNo="2" blockNo="0" blockName="Block 1" pointId="11" pointName="Factorial" buildPointId="5" buildPointName="NA" note="" rowStatus="Normal">
<facActual id="A">37</facActual>
<facActual id="B">7</facActual>
<facActual id="C">2</facActual>
<facActual id="D">1</facActual>
<facActual id="E">5</facActual>
<facActual id="F">24</facActual>
<facActual id="G">200</facActual>
<facActual id="H">0.1</facActual>
<facActual id="J">10</facActual>
<resVal id="1">9.8</resVal>
</run>
<run stdNo="10" dsnId="11" runNo="3" blockNo="0" blockName="Block 1" pointId="11" pointName="Factorial" buildPointId="5" buildPointName="NA" note="" rowStatus="Normal">
<facActual id="A">30</facActual>
<facActual id="B">7</facActual>
<facActual id="C">2</facActual>
<facActual id="D">2</facActual>
<facActual id="E">5</facActual>
<facActual id="F">24</facActual>
<facActual id="G">100</facActual>
<facActual id="H">0.2</facActual>
<facActual id="J">0</facActual>
<resVal id="1">18.6</resVal>
</run>
<run stdNo="6" dsnId="7" runNo="4" blockNo="0" blockName="Block 1" pointId="11" pointName="Factorial" buildPointId="5" buildPointName="NA" note="" rowStatus="Normal">
<facActual id="A">30</facActual>
<facActual id="B">6</facActual>
<facActual id="C">1</facActual>
<facActual id="D">2</facActual>
<facActual id="E">5</facActual>
<facActual id="F">48</facActual>
<facActual id="G">200</facActual>
<facActual id="H">0.1</facActual>
<facActual id="J">10</facActual>
<resVal id="1">12.4</resVal>
</run>
<run stdNo="8" dsnId="9" runNo="5" blockNo="0" blockName="Block 1" pointId="11" pointName="Factorial" buildPointId="5" buildPointName="NA" note="" rowStatus="Normal">
<facActual id="A">37</facActual>
<facActual id="B">7</facActual>
<facActual id="C">1</facActual>
<facActual id="D">1</facActual>
<facActual id="E">5</facActual>
<facActual id="F">48</facActual>
<facActual id="G">100</facActual>
<facActual id="H">0.2</facActual>
<facActual id="J">10</facActual>
<resVal id="1">11.1</resVal>
</run>
<run stdNo="3" dsnId="4" runNo="6" blockNo="0" blockName="Block 1" pointId="11" pointName="Factorial" buildPointId="5" buildPointName="NA" note="" rowStatus="Normal">
<facActual id="A">37</facActual>
<facActual id="B">6</facActual>
<facActual id="C">2</facActual>
<facActual id="D">2</facActual>
<facActual id="E">5</facActual>
<facActual id="F">48</facActual>
<facActual id="G">200</facActual>
<facActual id="H">0.2</facActual>
<facActual id="J">0</facActual>
<resVal id="1">14.3</resVal>
</run>
<run stdNo="7" dsnId="8" runNo="7" blockNo="0" blockName="Block 1" pointId="11" pointName="Factorial" buildPointId="5" buildPointName="NA" note="" rowStatus="Normal">
<facActual id="A">37</facActual>
<facActual id="B">6</facActual>
<facActual id="C">1</facActual>
<facActual id="D">1</facActual>
<facActual id="E">10</facActual>
<facActual id="F">24</facActual>
<facActual id="G">200</facActual>
<facActual id="H">0.2</facActual>
<facActual id="J">0</facActual>
<resVal id="1">7.5</resVal>
</run>
<run stdNo="1" dsnId="2" runNo="8" blockNo="0" blockName="Block 1" pointId="11" pointName="Factorial" buildPointId="5" buildPointName="NA" note="" rowStatus="Normal">
<facActual id="A">37</facActual>
<facActual id="B">7</facActual>
<facActual id="C">1</facActual>
<facActual id="D">2</facActual>
<facActual id="E">10</facActual>
<facActual id="F">48</facActual>
<facActual id="G">100</facActual>
<facActual id="H">0.1</facActual>
<facActual id="J">0</facActual>
<resVal id="1">20.9</resVal>
</run>
<run stdNo="12" dsnId="13" runNo="9" blockNo="0" blockName="Block 1" pointId="11" pointName="Factorial" buildPointId="5" buildPointName="NA" note="" rowStatus="Normal">
<facActual id="A">30</facActual>
<facActual id="B">6</facActual>
<facActual id="C">1</facActual>
<facActual id="D">1</facActual>
<facActual id="E">5</facActual>
<facActual id="F">24</facActual>
<facActual id="G">100</facActual>
<facActual id="H">0.1</facActual>
<facActual id="J">0</facActual>
<resVal id="1">6.3</resVal>
</run>
<run stdNo="11" dsnId="12" runNo="10" blockNo="0" blockName="Block 1" pointId="11" pointName="Factorial" buildPointId="5" buildPointName="NA" note="" rowStatus="Normal">
<facActual id="A">37</facActual>
<facActual id="B">6</facActual>
<facActual id="C">2</facActual>
<facActual id="D">2</facActual>
<facActual id="E">10</facActual>
<facActual id="F">24</facActual>
<facActual id="G">100</facActual>
<facActual id="H">0.1</facActual>
<facActual id="J">10</facActual>
<resVal id="1">16.7</resVal>
</run>
<run stdNo="2" dsnId="3" runNo="11" blockNo="0" blockName="Block 1" pointId="11" pointName="Factorial" buildPointId="5" buildPointName="NA" note="" rowStatus="Normal">
<facActual id="A">30</facActual>
<facActual id="B">7</facActual>
<facActual id="C">2</facActual>
<facActual id="D">1</facActual>
<facActual id="E">10</facActual>
<facActual id="F">48</facActual>
<facActual id="G">200</facActual>
<facActual id="H">0.1</facActual>
<facActual id="J">0</facActual>
<resVal id="1">19.4</resVal>
</run>
<run stdNo="4" dsnId="5" runNo="12" blockNo="0" blockName="Block 1" pointId="11" pointName="Factorial" buildPointId="5" buildPointName="NA" note="" rowStatus="Normal">
<facActual id="A">30</facActual>
<facActual id="B">7</facActual>
<facActual id="C">1</facActual>
<facActual id="D">2</facActual>
<facActual id="E">10</facActual>
<facActual id="F">24</facActual>
<facActual id="G">200</facActual>
<facActual id="H">0.2</facActual>
<facActual id="J">10</facActual>
<resVal id="1">17.8</resVal>
</run>
<responseModel rmId="1" analysisUuId="99a8ea78-a038-48a7-986e-3e6cfdae1fce" name="1-Hydroxyphenazine ">
<response id="1" responseUuId="87f58aee-7f1a-407d-981d-6d5627626ee5" modelBase="Factorial" stdDevSource="ANOVA" stdDev="0.349602949390049"/>
<transform id="0" name="None" successLevel="1"/>
<compModel modelType="Factorial" calcType="CodedCalc" hierarchicalActual="false" terms="9">
<equationTerm id="0" coef="14.1666666666667" term="Intercept"/>
<equationTerm id="1" coef="-0.783333333333332" term="A"/>
<equationTerm id="2" coef="2.1" term="B"/>
<equationTerm id="3" coef="1.5" term="C"/>
<equationTerm id="4" coef="2.61666666666667" term="D"/>
<equationTerm id="5" coef="2.08333333333333" term="E"/>
<equationTerm id="6" coef="1.38333333333333" term="F"/>
<equationTerm id="7" coef="-0.633333333333334" term="G"/>
<equationTerm id="8" coef="-0.333333333333334" term="J"/>
<equationTerm id="9" term="Curvature"/>
</compModel>
</responseModel>
<optimization models="11">
<criteria modType="Factor" id="1" goal="InRange" type="Numeric" target="33.5" limitLow="30" limitHigh="37" weightLow="1" weightHigh="1" overlayLow="Missing" overlayHigh="Missing" importance="3" coding="Actual" scale="Transform" displayScale="Original"/>
<criteria modType="Factor" id="2" goal="InRange" type="Numeric" target="6.5" limitLow="6" limitHigh="7" weightLow="1" weightHigh="1" overlayLow="Missing" overlayHigh="Missing" importance="3" coding="Actual" scale="Transform" displayScale="Original"/>
<criteria modType="Factor" id="3" goal="InRange" type="Numeric" target="1.5" limitLow="1" limitHigh="2" weightLow="1" weightHigh="1" overlayLow="Missing" overlayHigh="Missing" importance="3" coding="Actual" scale="Transform" displayScale="Original"/>
<criteria modType="Factor" id="4" goal="InRange" type="Numeric" target="1.5" limitLow="1" limitHigh="2" weightLow="1" weightHigh="1" overlayLow="Missing" overlayHigh="Missing" importance="3" coding="Actual" scale="Transform" displayScale="Original"/>
<criteria modType="Factor" id="5" goal="InRange" type="Numeric" target="7.5" limitLow="5" limitHigh="10" weightLow="1" weightHigh="1" overlayLow="Missing" overlayHigh="Missing" importance="3" coding="Actual" scale="Transform" displayScale="Original"/>
<criteria modType="Factor" id="6" goal="InRange" type="Numeric" target="36" limitLow="24" limitHigh="48" weightLow="1" weightHigh="1" overlayLow="Missing" overlayHigh="Missing" importance="3" coding="Actual" scale="Transform" displayScale="Original"/>
<criteria modType="Factor" id="7" goal="InRange" type="Numeric" target="150" limitLow="100" limitHigh="200" weightLow="1" weightHigh="1" overlayLow="Missing" overlayHigh="Missing" importance="3" coding="Actual" scale="Transform" displayScale="Original"/>
<criteria modType="Factor" id="8" goal="InRange" type="Numeric" target="0.15" limitLow="0.1" limitHigh="0.2" weightLow="1" weightHigh="1" overlayLow="Missing" overlayHigh="Missing" importance="3" coding="Actual" scale="Transform" displayScale="Original"/>
<criteria modType="Factor" id="9" goal="InRange" type="Numeric" target="5" limitLow="0" limitHigh="10" weightLow="1" weightHigh="1" overlayLow="Missing" overlayHigh="Missing" importance="3" coding="Actual" scale="Transform" displayScale="Original"/>
<criteria modType="Response" id="1" goal="None" type="Numeric" target="13.6" limitLow="6.3" limitHigh="20.9" weightLow="1" weightHigh="1" overlayLow="Missing" overlayHigh="Missing" importance="3" coding="Actual" scale="Transform" displayScale="Original" responseUuId="87f58aee-7f1a-407d-981d-6d5627626ee5" rmId="1" analysisUuId="99a8ea78-a038-48a7-986e-3e6cfdae1fce"/>
<criteria modType="POE" id="1" goal="None" type="Numeric" target="Missing" limitLow="Missing" limitHigh="Missing" weightLow="1" weightHigh="1" overlayLow="Missing" overlayHigh="Missing" importance="3" coding="Coded" scale="Transform" displayScale="Original" responseUuId="87f58aee-7f1a-407d-981d-6d5627626ee5" rmId="1" analysisUuId="99a8ea78-a038-48a7-986e-3e6cfdae1fce"/>
</optimization>
<buildInfo noOfCenterPoints="0" buildTime="0"/>
</DEXXMLDoc>
