# Supplementary material for: Modular integration of nanopore sequencing, alphafold modeling, and statistical design boosts 1-hydroxyphenazine yield in Pseudomonas aeruginosa strain KAEH25
Source: BMC Microbiol. 2026 Jul 13;26:621. doi: 10.1186/s12866-026-05221-2 (PMC13366989; doi:10.1186/s12866-026-05221-2)
Supplement: Supplementary file 2 — Supplementary Material 2. Design expert - Central-composite design (CCD). [file 12866_2026_5221_MOESM2_ESM.dxpx]

<!DOCTYPE DEXXMLDoc SYSTEM "DEXXMLDoc.DTD">
<DEXXMLDoc name="CCD.dxpx" creator="DX13" version="13.0.5.0">
<designInfo studyType="ResponseSurface" studySubType="Randomized" designType="CCD" noOfRuns="60" noOfFactors="8" noOfResponses="1" noOfAnalyses="1">
<designNotes>This data file created by Design-Expert 13.</designNotes>
</designInfo>
<blockInfo>
<block code="0" name="Block 1"/>
</blockInfo>
<factorInfo>
<factor id="A" name="Temperature " unit="(�C)" type="Numeric" uuid="00000000-0000-0000-0100-000000000000">
<numeric format="General" low="30" high="37" stdDev="0"/>
</factor>
<factor id="B" name="pH" unit="" type="Numeric" uuid="00000000-0000-0000-0100-000000000000">
<numeric format="General" low="6" high="7" stdDev="0"/>
</factor>
<factor id="C" name="Glucose" unit="(%)" type="Numeric" uuid="00000000-0000-0000-0100-000000000000">
<numeric format="General" low="1" high="2" stdDev="0"/>
</factor>
<factor id="D" name="peptone" unit="g/L" type="Numeric" uuid="00000000-0000-0000-0100-000000000000">
<numeric format="General" low="1" high="2" stdDev="0"/>
</factor>
<factor id="E" name="Inoculum Size " unit="mL" type="Numeric" uuid="00000000-0000-0000-0100-000000000000">
<numeric format="General" low="5" high="10" stdDev="0"/>
</factor>
<factor id="F" name="Incubation Time " unit="h" type="Numeric" uuid="00000000-0000-0000-0100-000000000000">
<numeric format="General" low="24" high="48" stdDev="0"/>
</factor>
<factor id="G" name="Agitation Speed " unit="rpm" type="Numeric" uuid="00000000-0000-0000-0100-000000000000">
<numeric format="General" low="100" high="200" stdDev="0"/>
</factor>
<factor id="H" name="Phosphate Buffer" unit="mM" type="Numeric" uuid="00000000-0000-0000-0100-000000000000">
<numeric format="General" low="0" high="10" stdDev="0"/>
</factor>
</factorInfo>
<constraintInfo/>
<responseInfo>
<response id="1" name="1-Hydroxyphenazine " unit="�g/ml" type="Normal" format="General" responseUuId="99943384-f438-40c7-886a-75a3980a3026"/>
</responseInfo>
<guiState>
<designLayout>
<visibleColumns>
<column type="stdorder">
<width>35</width>
</column>
<column type="runorder">
<width>35</width>
</column>
<column id="A" type="factor">
<width>48</width>
</column>
<column id="B" type="factor">
<width>57</width>
</column>
<column id="C" type="factor">
<width>43</width>
</column>
<column id="D" type="factor">
<width>52</width>
</column>
<column id="E" type="factor">
<width>54</width>
</column>
<column id="F" type="factor">
<width>42</width>
</column>
<column id="G" type="factor">
<width>49</width>
</column>
<column id="H" type="factor">
<width>47</width>
</column>
<column id="1" type="response">
<width>45</width>
</column>
</visibleColumns>
</designLayout>
<graphSettings>
<graphArea name="Diagnostics" index="0">
<colorBy type="none"/>
</graphArea>
<graphArea name="Model" index="0" graph="0">
<graphMethod>3D</graphMethod>
<contours type="response" index="0" transformed="false" mode="auto">
<format>General</format>
<contourLevel>22.2707</contourLevel>
<contourLevel>23.2719</contourLevel>
<contourLevel>24.2731</contourLevel>
<contourLevel>25.2743</contourLevel>
<contourLevel>26.2756</contourLevel>
</contours>
<space>
<codedPoint>
<codedValue>-1</codedValue>
<codedValue>1</codedValue>
<codedValue>1</codedValue>
<codedValue>1</codedValue>
<codedValue>0.6</codedValue>
<codedValue>1</codedValue>
<codedValue>1</codedValue>
<codedValue>1</codedValue>
</codedPoint>
<axis index="0">4</axis>
<axis index="1">6</axis>
<axis index="2">-1</axis>
<axis index="3">-1</axis>
</space>
<legend key="4" title="Design-Expert® Software">
<dock type="TopLeft"/>
<showItems>
<showItem>Response</showItem>
<showItem>Info</showItem>
<showItem>ColorGradient</showItem>
<showItem>Data</showItem>
<showItem>PointInfo</showItem>
</showItems>
</legend>
<legend key="7" title="Design-Expert® Software">
<dock type="TopLeft"/>
<showFacResNames>true</showFacResNames>
<showItems>
<showItem>Response</showItem>
<showItem>Info</showItem>
<showItem>ColorGradient</showItem>
<showItem>Data</showItem>
<showItem>PointInfo</showItem>
</showItems>
</legend>
</graphArea>
</graphSettings>
<perspectives>
<report name="main_frame" width="1552" height="832">layout2|name=main_toolbar;caption=Toolbar;state=2106108;dir=1;layer=10;row=0;pos=0;prop=100000;bestw=441;besth=37;minw=-1;minh=-1;maxw=-1;maxh=-1;floatx=-1;floaty=-1;floatw=-1;floath=-1|name=start_screen;caption=;state=258;dir=5;layer=0;row=0;pos=0;prop=100000;bestw=0;besth=0;minw=-1;minh=-1;maxw=-1;maxh=-1;floatx=-1;floaty=-1;floatw=-1;floath=-1|name=navigation_tree;caption=Navigation Pane;state=5628;dir=4;layer=1;row=0;pos=0;prop=100000;bestw=200;besth=600;minw=40;minh=40;maxw=-1;maxh=-1;floatx=-1;floaty=-1;floatw=-1;floath=-1|name=node_view;caption=;state=4352;dir=5;layer=0;row=0;pos=0;prop=100000;bestw=16;besth=16;minw=-1;minh=-1;maxw=-1;maxh=-1;floatx=-1;floaty=-1;floatw=-1;floath=-1|name=Layout Tool;caption=;state=2110204;dir=1;layer=10;row=0;pos=443;prop=100000;bestw=242;besth=37;minw=-1;minh=-1;maxw=-1;maxh=-1;floatx=-1;floaty=-1;floatw=-1;floath=-1|dock_size(1,10,0)=39|dock_size(5,0,0)=10|dock_size(4,1,0)=200|</report>
<report name="modelgraph_notebook_1-Hydroxyphenazine " width="1536" height="864">a269886069d037c601b58b4800000002=*0@layout2|name=dummy;caption=;state=2098174;dir=3;layer=0;row=0;pos=0;prop=100000;bestw=660;besth=336;minw=660;minh=336;maxw=-1;maxh=-1;floatx=-1;floaty=-1;floatw=-1;floath=-1|name=a269886069d037c601b58b4800000002;caption=;state=2098172;dir=5;layer=0;row=0;pos=0;prop=100000;bestw=1318;besth=670;minw=-1;minh=-1;maxw=-1;maxh=-1;floatx=-1;floaty=-1;floatw=-1;floath=-1|dock_size(5,0,0)=202|</report>
<report name="report_anova_1-Hydroxyphenazine " width="1536" height="864">a26992a069d02cc9018a9f7100000002=*0|a269a49069d02cc9018a9fca00000003=+1,2|a2697b9069d02cc9018a9fd200000004=3,+4,5@layout2|name=dummy;caption=;state=2098174;dir=3;layer=0;row=0;pos=0;prop=100000;bestw=180;besth=180;minw=180;minh=180;maxw=-1;maxh=-1;floatx=-1;floaty=-1;floatw=-1;floath=-1|name=a26992a069d02cc9018a9f7100000002;caption=;state=2098172;dir=5;layer=0;row=0;pos=0;prop=100000;bestw=652;besth=670;minw=-1;minh=-1;maxw=-1;maxh=-1;floatx=-1;floaty=-1;floatw=-1;floath=-1|name=a269a49069d02cc9018a9fca00000003;caption=;state=2098172;dir=2;layer=3;row=0;pos=0;prop=100000;bestw=660;besth=332;minw=-1;minh=-1;maxw=-1;maxh=-1;floatx=-1;floaty=-1;floatw=-1;floath=-1|name=a2697b9069d02cc9018a9fd200000004;caption=;state=2098172;dir=2;layer=3;row=0;pos=1;prop=100000;bestw=660;besth=332;minw=-1;minh=-1;maxw=-1;maxh=-1;floatx=-1;floaty=-1;floatw=-1;floath=-1|dock_size(5,0,0)=202|dock_size(2,3,0)=662|</report>
<report name="report_fit_summary_1-Hydroxyphenazine " width="0" height="0"></report>
</perspectives>
</guiState>
<designModel terms="45">
<designTerm id="0" coef="1" term="Intercept"/>
<designTerm id="1" coef="1" term="A"/>
<designTerm id="2" coef="1" term="B"/>
<designTerm id="3" coef="1" term="C"/>
<designTerm id="4" coef="1" term="D"/>
<designTerm id="5" coef="1" term="E"/>
<designTerm id="6" coef="1" term="F"/>
<designTerm id="7" coef="1" term="G"/>
<designTerm id="8" coef="1" term="H"/>
<designTerm id="9" coef="1" term="AB"/>
<designTerm id="10" coef="1" term="AC"/>
<designTerm id="11" coef="1" term="AD"/>
<designTerm id="12" coef="1" term="AE"/>
<designTerm id="13" coef="1" term="AF"/>
<designTerm id="14" coef="1" term="AG"/>
<designTerm id="15" coef="1" term="AH"/>
<designTerm id="16" coef="1" term="BC"/>
<designTerm id="17" coef="1" term="BD"/>
<designTerm id="18" coef="1" term="BE"/>
<designTerm id="19" coef="1" term="BF"/>
<designTerm id="20" coef="1" term="BG"/>
<designTerm id="21" coef="1" term="BH"/>
<designTerm id="22" coef="1" term="CD"/>
<designTerm id="23" coef="1" term="CE"/>
<designTerm id="24" coef="1" term="CF"/>
<designTerm id="25" coef="1" term="CG"/>
<designTerm id="26" coef="1" term="CH"/>
<designTerm id="27" coef="1" term="DE"/>
<designTerm id="28" coef="1" term="DF"/>
<designTerm id="29" coef="1" term="DG"/>
<designTerm id="30" coef="1" term="DH"/>
<designTerm id="31" coef="1" term="EF"/>
<designTerm id="32" coef="1" term="EG"/>
<designTerm id="33" coef="1" term="EH"/>
<designTerm id="34" coef="1" term="FG"/>
<designTerm id="35" coef="1" term="FH"/>
<designTerm id="36" coef="1" term="GH"/>
<designTerm id="37" coef="1" term="A^2"/>
<designTerm id="38" coef="1" term="B^2"/>
<designTerm id="39" coef="1" term="C^2"/>
<designTerm id="40" coef="1" term="D^2"/>
<designTerm id="41" coef="1" term="E^2"/>
<designTerm id="42" coef="1" term="F^2"/>
<designTerm id="43" coef="1" term="G^2"/>
<designTerm id="44" coef="1" term="H^2"/>
</designModel>
<run stdNo="40" dsnId="41" runNo="1" blockNo="0" blockName="Block 1" pointId="10" pointName="Axial" buildPointId="5" buildPointName="NA" note="" rowStatus="Normal">
<facActual id="A">39.386274906776</facActual>
<facActual id="B">6.5</facActual>
<facActual id="C">1.5</facActual>
<facActual id="D">1.5</facActual>
<facActual id="E">7.5</facActual>
<facActual id="F">36</facActual>
<facActual id="G">150</facActual>
<facActual id="H">5</facActual>
<resVal id="1">15.71</resVal>
</run>
<run stdNo="13" dsnId="14" runNo="2" blockNo="0" blockName="Block 1" pointId="11" pointName="Factorial" buildPointId="5" buildPointName="NA" note="" rowStatus="Normal">
<facActual id="A">37</facActual>
<facActual id="B">7</facActual>
<facActual id="C">2</facActual>
<facActual id="D">1</facActual>
<facActual id="E">5</facActual>
<facActual id="F">24</facActual>
<facActual id="G">100</facActual>
<facActual id="H">0</facActual>
<resVal id="1">14.98</resVal>
</run>
<run stdNo="60" dsnId="56" runNo="3" blockNo="0" blockName="Block 1" pointId="7" pointName="Center" buildPointId="5" buildPointName="NA" note="" rowStatus="Normal">
<facActual id="A">33.5</facActual>
<facActual id="B">6.5</facActual>
<facActual id="C">1.5</facActual>
<facActual id="D">1.5</facActual>
<facActual id="E">7.5</facActual>
<facActual id="F">36</facActual>
<facActual id="G">150</facActual>
<facActual id="H">5</facActual>
<resVal id="1">16.1</resVal>
</run>
<run stdNo="36" dsnId="37" runNo="4" blockNo="0" blockName="Block 1" pointId="11" pointName="Factorial" buildPointId="5" buildPointName="NA" note="" rowStatus="Normal">
<facActual id="A">37</facActual>
<facActual id="B">6</facActual>
<facActual id="C">2</facActual>
<facActual id="D">2</facActual>
<facActual id="E">10</facActual>
<facActual id="F">48</facActual>
<facActual id="G">100</facActual>
<facActual id="H">0</facActual>
<resVal id="1">15.45</resVal>
</run>
<run stdNo="46" dsnId="47" runNo="5" blockNo="0" blockName="Block 1" pointId="10" pointName="Axial" buildPointId="5" buildPointName="NA" note="" rowStatus="Normal">
<facActual id="A">33.5</facActual>
<facActual id="B">6.5</facActual>
<facActual id="C">1.5</facActual>
<facActual id="D">2.34089641525371</facActual>
<facActual id="E">7.5</facActual>
<facActual id="F">36</facActual>
<facActual id="G">150</facActual>
<facActual id="H">5</facActual>
<resVal id="1">18</resVal>
</run>
<run stdNo="57" dsnId="56" runNo="6" blockNo="0" blockName="Block 1" pointId="7" pointName="Center" buildPointId="5" buildPointName="NA" note="" rowStatus="Normal">
<facActual id="A">33.5</facActual>
<facActual id="B">6.5</facActual>
<facActual id="C">1.5</facActual>
<facActual id="D">1.5</facActual>
<facActual id="E">7.5</facActual>
<facActual id="F">36</facActual>
<facActual id="G">150</facActual>
<facActual id="H">5</facActual>
<resVal id="1">16.4</resVal>
</run>
<run stdNo="45" dsnId="46" runNo="7" blockNo="0" blockName="Block 1" pointId="10" pointName="Axial" buildPointId="5" buildPointName="NA" note="" rowStatus="Normal">
<facActual id="A">33.5</facActual>
<facActual id="B">6.5</facActual>
<facActual id="C">1.5</facActual>
<facActual id="D">0.659103584746285</facActual>
<facActual id="E">7.5</facActual>
<facActual id="F">36</facActual>
<facActual id="G">150</facActual>
<facActual id="H">5</facActual>
<resVal id="1">14.32</resVal>
</run>
<run stdNo="38" dsnId="39" runNo="8" blockNo="0" blockName="Block 1" pointId="11" pointName="Factorial" buildPointId="5" buildPointName="NA" note="" rowStatus="Normal">
<facActual id="A">37</facActual>
<facActual id="B">6</facActual>
<facActual id="C">1</facActual>
<facActual id="D">1</facActual>
<facActual id="E">5</facActual>
<facActual id="F">24</facActual>
<facActual id="G">100</facActual>
<facActual id="H">0</facActual>
<resVal id="1">8.49</resVal>
</run>
<run stdNo="49" dsnId="50" runNo="9" blockNo="0" blockName="Block 1" pointId="10" pointName="Axial" buildPointId="5" buildPointName="NA" note="" rowStatus="Normal">
<facActual id="A">33.5</facActual>
<facActual id="B">6.5</facActual>
<facActual id="C">1.5</facActual>
<facActual id="D">1.5</facActual>
<facActual id="E">7.5</facActual>
<facActual id="F">15.8184860339109</facActual>
<facActual id="G">150</facActual>
<facActual id="H">5</facActual>
<resVal id="1">11.85</resVal>
</run>
<run stdNo="18" dsnId="19" runNo="10" blockNo="0" blockName="Block 1" pointId="11" pointName="Factorial" buildPointId="5" buildPointName="NA" note="" rowStatus="Normal">
<facActual id="A">30</facActual>
<facActual id="B">6</facActual>
<facActual id="C">1</facActual>
<facActual id="D">1</facActual>
<facActual id="E">5</facActual>
<facActual id="F">48</facActual>
<facActual id="G">100</facActual>
<facActual id="H">10</facActual>
<resVal id="1">14.85</resVal>
</run>
<run stdNo="27" dsnId="28" runNo="11" blockNo="0" blockName="Block 1" pointId="11" pointName="Factorial" buildPointId="5" buildPointName="NA" note="" rowStatus="Normal">
<facActual id="A">37</facActual>
<facActual id="B">6</facActual>
<facActual id="C">1</facActual>
<facActual id="D">1</facActual>
<facActual id="E">10</facActual>
<facActual id="F">24</facActual>
<facActual id="G">200</facActual>
<facActual id="H">10</facActual>
<resVal id="1">6.8</resVal>
</run>
<run stdNo="35" dsnId="36" runNo="12" blockNo="0" blockName="Block 1" pointId="11" pointName="Factorial" buildPointId="5" buildPointName="NA" note="" rowStatus="Normal">
<facActual id="A">30</facActual>
<facActual id="B">7</facActual>
<facActual id="C">1</facActual>
<facActual id="D">1</facActual>
<facActual id="E">5</facActual>
<facActual id="F">24</facActual>
<facActual id="G">200</facActual>
<facActual id="H">0</facActual>
<resVal id="1">5.44</resVal>
</run>
<run stdNo="19" dsnId="20" runNo="13" blockNo="0" blockName="Block 1" pointId="11" pointName="Factorial" buildPointId="5" buildPointName="NA" note="" rowStatus="Normal">
<facActual id="A">37</facActual>
<facActual id="B">6</facActual>
<facActual id="C">2</facActual>
<facActual id="D">1</facActual>
<facActual id="E">5</facActual>
<facActual id="F">48</facActual>
<facActual id="G">200</facActual>
<facActual id="H">0</facActual>
<resVal id="1">17.2</resVal>
</run>
<run stdNo="1" dsnId="2" runNo="14" blockNo="0" blockName="Block 1" pointId="11" pointName="Factorial" buildPointId="5" buildPointName="NA" note="" rowStatus="Normal">
<facActual id="A">30</facActual>
<facActual id="B">7</facActual>
<facActual id="C">1</facActual>
<facActual id="D">2</facActual>
<facActual id="E">5</facActual>
<facActual id="F">48</facActual>
<facActual id="G">100</facActual>
<facActual id="H">10</facActual>
<resVal id="1">18.25</resVal>
</run>
<run stdNo="51" dsnId="52" runNo="15" blockNo="0" blockName="Block 1" pointId="10" pointName="Axial" buildPointId="5" buildPointName="NA" note="" rowStatus="Normal">
<facActual id="A">33.5</facActual>
<facActual id="B">6.5</facActual>
<facActual id="C">1.5</facActual>
<facActual id="D">1.5</facActual>
<facActual id="E">7.5</facActual>
<facActual id="F">36</facActual>
<facActual id="G">65.9103584746285</facActual>
<facActual id="H">5</facActual>
<resVal id="1">15.81</resVal>
</run>
<run stdNo="39" dsnId="40" runNo="16" blockNo="0" blockName="Block 1" pointId="10" pointName="Axial" buildPointId="5" buildPointName="NA" note="" rowStatus="Normal">
<facActual id="A">27.613725093224</facActual>
<facActual id="B">6.5</facActual>
<facActual id="C">1.5</facActual>
<facActual id="D">1.5</facActual>
<facActual id="E">7.5</facActual>
<facActual id="F">36</facActual>
<facActual id="G">150</facActual>
<facActual id="H">5</facActual>
<resVal id="1">16.49</resVal>
</run>
<run stdNo="14" dsnId="15" runNo="17" blockNo="0" blockName="Block 1" pointId="11" pointName="Factorial" buildPointId="5" buildPointName="NA" note="" rowStatus="Normal">
<facActual id="A">37</facActual>
<facActual id="B">6</facActual>
<facActual id="C">1</facActual>
<facActual id="D">1</facActual>
<facActual id="E">10</facActual>
<facActual id="F">48</facActual>
<facActual id="G">100</facActual>
<facActual id="H">10</facActual>
<resVal id="1">17.56</resVal>
</run>
<run stdNo="34" dsnId="35" runNo="18" blockNo="0" blockName="Block 1" pointId="11" pointName="Factorial" buildPointId="5" buildPointName="NA" note="" rowStatus="Normal">
<facActual id="A">30</facActual>
<facActual id="B">6</facActual>
<facActual id="C">2</facActual>
<facActual id="D">2</facActual>
<facActual id="E">10</facActual>
<facActual id="F">24</facActual>
<facActual id="G">200</facActual>
<facActual id="H">0</facActual>
<resVal id="1">15.74</resVal>
</run>
<run stdNo="28" dsnId="29" runNo="19" blockNo="0" blockName="Block 1" pointId="11" pointName="Factorial" buildPointId="5" buildPointName="NA" note="" rowStatus="Normal">
<facActual id="A">30</facActual>
<facActual id="B">7</facActual>
<facActual id="C">1</facActual>
<facActual id="D">2</facActual>
<facActual id="E">10</facActual>
<facActual id="F">48</facActual>
<facActual id="G">200</facActual>
<facActual id="H">0</facActual>
<resVal id="1">22.85</resVal>
</run>
<run stdNo="55" dsnId="56" runNo="20" blockNo="0" blockName="Block 1" pointId="7" pointName="Center" buildPointId="5" buildPointName="NA" note="" rowStatus="Normal">
<facActual id="A">33.5</facActual>
<facActual id="B">6.5</facActual>
<facActual id="C">1.5</facActual>
<facActual id="D">1.5</facActual>
<facActual id="E">7.5</facActual>
<facActual id="F">36</facActual>
<facActual id="G">150</facActual>
<facActual id="H">5</facActual>
<resVal id="1">16.26</resVal>
</run>
<run stdNo="47" dsnId="48" runNo="21" blockNo="0" blockName="Block 1" pointId="10" pointName="Axial" buildPointId="5" buildPointName="NA" note="" rowStatus="Normal">
<facActual id="A">33.5</facActual>
<facActual id="B">6.5</facActual>
<facActual id="C">1.5</facActual>
<facActual id="D">1.5</facActual>
<facActual id="E">3.29551792373143</facActual>
<facActual id="F">36</facActual>
<facActual id="G">150</facActual>
<facActual id="H">5</facActual>
<resVal id="1">11.95</resVal>
</run>
<run stdNo="43" dsnId="44" runNo="22" blockNo="0" blockName="Block 1" pointId="10" pointName="Axial" buildPointId="5" buildPointName="NA" note="" rowStatus="Normal">
<facActual id="A">33.5</facActual>
<facActual id="B">6.5</facActual>
<facActual id="C">0.659103584746285</facActual>
<facActual id="D">1.5</facActual>
<facActual id="E">7.5</facActual>
<facActual id="F">36</facActual>
<facActual id="G">150</facActual>
<facActual id="H">5</facActual>
<resVal id="1">12.12</resVal>
</run>
<run stdNo="31" dsnId="32" runNo="23" blockNo="0" blockName="Block 1" pointId="11" pointName="Factorial" buildPointId="5" buildPointName="NA" note="" rowStatus="Normal">
<facActual id="A">30</facActual>
<facActual id="B">7</facActual>
<facActual id="C">2</facActual>
<facActual id="D">1</facActual>
<facActual id="E">10</facActual>
<facActual id="F">48</facActual>
<facActual id="G">200</facActual>
<facActual id="H">0</facActual>
<resVal id="1">18.88</resVal>
</run>
<run stdNo="26" dsnId="27" runNo="24" blockNo="0" blockName="Block 1" pointId="11" pointName="Factorial" buildPointId="5" buildPointName="NA" note="" rowStatus="Normal">
<facActual id="A">30</facActual>
<facActual id="B">6</facActual>
<facActual id="C">1</facActual>
<facActual id="D">2</facActual>
<facActual id="E">5</facActual>
<facActual id="F">24</facActual>
<facActual id="G">200</facActual>
<facActual id="H">10</facActual>
<resVal id="1">9.85</resVal>
</run>
<run stdNo="16" dsnId="17" runNo="25" blockNo="0" blockName="Block 1" pointId="11" pointName="Factorial" buildPointId="5" buildPointName="NA" note="" rowStatus="Normal">
<facActual id="A">37</facActual>
<facActual id="B">7</facActual>
<facActual id="C">2</facActual>
<facActual id="D">1</facActual>
<facActual id="E">10</facActual>
<facActual id="F">24</facActual>
<facActual id="G">200</facActual>
<facActual id="H">10</facActual>
<resVal id="1">19.69</resVal>
</run>
<run stdNo="7" dsnId="8" runNo="26" blockNo="0" blockName="Block 1" pointId="11" pointName="Factorial" buildPointId="5" buildPointName="NA" note="" rowStatus="Normal">
<facActual id="A">37</facActual>
<facActual id="B">7</facActual>
<facActual id="C">1</facActual>
<facActual id="D">2</facActual>
<facActual id="E">10</facActual>
<facActual id="F">24</facActual>
<facActual id="G">200</facActual>
<facActual id="H">10</facActual>
<resVal id="1">21.4</resVal>
</run>
<run stdNo="29" dsnId="30" runNo="27" blockNo="0" blockName="Block 1" pointId="11" pointName="Factorial" buildPointId="5" buildPointName="NA" note="" rowStatus="Normal">
<facActual id="A">37</facActual>
<facActual id="B">6</facActual>
<facActual id="C">1</facActual>
<facActual id="D">2</facActual>
<facActual id="E">5</facActual>
<facActual id="F">48</facActual>
<facActual id="G">200</facActual>
<facActual id="H">0</facActual>
<resVal id="1">10.46</resVal>
</run>
<run stdNo="9" dsnId="10" runNo="28" blockNo="0" blockName="Block 1" pointId="11" pointName="Factorial" buildPointId="5" buildPointName="NA" note="" rowStatus="Normal">
<facActual id="A">37</facActual>
<facActual id="B">7</facActual>
<facActual id="C">2</facActual>
<facActual id="D">2</facActual>
<facActual id="E">5</facActual>
<facActual id="F">48</facActual>
<facActual id="G">200</facActual>
<facActual id="H">0</facActual>
<resVal id="1">20.16</resVal>
</run>
<run stdNo="5" dsnId="6" runNo="29" blockNo="0" blockName="Block 1" pointId="11" pointName="Factorial" buildPointId="5" buildPointName="NA" note="" rowStatus="Normal">
<facActual id="A">30</facActual>
<facActual id="B">7</facActual>
<facActual id="C">2</facActual>
<facActual id="D">2</facActual>
<facActual id="E">10</facActual>
<facActual id="F">24</facActual>
<facActual id="G">100</facActual>
<facActual id="H">0</facActual>
<resVal id="1">23.15</resVal>
</run>
<run stdNo="12" dsnId="13" runNo="30" blockNo="0" blockName="Block 1" pointId="11" pointName="Factorial" buildPointId="5" buildPointName="NA" note="" rowStatus="Normal">
<facActual id="A">30</facActual>
<facActual id="B">6</facActual>
<facActual id="C">2</facActual>
<facActual id="D">1</facActual>
<facActual id="E">5</facActual>
<facActual id="F">24</facActual>
<facActual id="G">200</facActual>
<facActual id="H">10</facActual>
<resVal id="1">18.06</resVal>
</run>
<run stdNo="15" dsnId="16" runNo="31" blockNo="0" blockName="Block 1" pointId="11" pointName="Factorial" buildPointId="5" buildPointName="NA" note="" rowStatus="Normal">
<facActual id="A">37</facActual>
<facActual id="B">7</facActual>
<facActual id="C">1</facActual>
<facActual id="D">1</facActual>
<facActual id="E">5</facActual>
<facActual id="F">48</facActual>
<facActual id="G">200</facActual>
<facActual id="H">10</facActual>
<resVal id="1">14.96</resVal>
</run>
<run stdNo="59" dsnId="56" runNo="32" blockNo="0" blockName="Block 1" pointId="7" pointName="Center" buildPointId="5" buildPointName="NA" note="" rowStatus="Normal">
<facActual id="A">33.5</facActual>
<facActual id="B">6.5</facActual>
<facActual id="C">1.5</facActual>
<facActual id="D">1.5</facActual>
<facActual id="E">7.5</facActual>
<facActual id="F">36</facActual>
<facActual id="G">150</facActual>
<facActual id="H">5</facActual>
<resVal id="1">15.83</resVal>
</run>
<run stdNo="17" dsnId="18" runNo="33" blockNo="0" blockName="Block 1" pointId="11" pointName="Factorial" buildPointId="5" buildPointName="NA" note="" rowStatus="Normal">
<facActual id="A">37</facActual>
<facActual id="B">6</facActual>
<facActual id="C">2</facActual>
<facActual id="D">2</facActual>
<facActual id="E">5</facActual>
<facActual id="F">48</facActual>
<facActual id="G">100</facActual>
<facActual id="H">10</facActual>
<resVal id="1">10.42</resVal>
</run>
<run stdNo="10" dsnId="11" runNo="34" blockNo="0" blockName="Block 1" pointId="11" pointName="Factorial" buildPointId="5" buildPointName="NA" note="" rowStatus="Normal">
<facActual id="A">30</facActual>
<facActual id="B">7</facActual>
<facActual id="C">2</facActual>
<facActual id="D">2</facActual>
<facActual id="E">5</facActual>
<facActual id="F">24</facActual>
<facActual id="G">200</facActual>
<facActual id="H">10</facActual>
<resVal id="1">20</resVal>
</run>
<run stdNo="24" dsnId="25" runNo="35" blockNo="0" blockName="Block 1" pointId="11" pointName="Factorial" buildPointId="5" buildPointName="NA" note="" rowStatus="Normal">
<facActual id="A">37</facActual>
<facActual id="B">7</facActual>
<facActual id="C">1</facActual>
<facActual id="D">2</facActual>
<facActual id="E">5</facActual>
<facActual id="F">24</facActual>
<facActual id="G">100</facActual>
<facActual id="H">0</facActual>
<resVal id="1">11.47</resVal>
</run>
<run stdNo="44" dsnId="45" runNo="36" blockNo="0" blockName="Block 1" pointId="10" pointName="Axial" buildPointId="5" buildPointName="NA" note="" rowStatus="Normal">
<facActual id="A">33.5</facActual>
<facActual id="B">6.5</facActual>
<facActual id="C">2.34089641525371</facActual>
<facActual id="D">1.5</facActual>
<facActual id="E">7.5</facActual>
<facActual id="F">36</facActual>
<facActual id="G">150</facActual>
<facActual id="H">5</facActual>
<resVal id="1">19.42</resVal>
</run>
<run stdNo="41" dsnId="42" runNo="37" blockNo="0" blockName="Block 1" pointId="10" pointName="Axial" buildPointId="5" buildPointName="NA" note="" rowStatus="Normal">
<facActual id="A">33.5</facActual>
<facActual id="B">5.65910358474629</facActual>
<facActual id="C">1.5</facActual>
<facActual id="D">1.5</facActual>
<facActual id="E">7.5</facActual>
<facActual id="F">36</facActual>
<facActual id="G">150</facActual>
<facActual id="H">5</facActual>
<resVal id="1">10.78</resVal>
</run>
<run stdNo="20" dsnId="21" runNo="38" blockNo="0" blockName="Block 1" pointId="11" pointName="Factorial" buildPointId="5" buildPointName="NA" note="" rowStatus="Normal">
<facActual id="A">30</facActual>
<facActual id="B">7</facActual>
<facActual id="C">1</facActual>
<facActual id="D">1</facActual>
<facActual id="E">5</facActual>
<facActual id="F">24</facActual>
<facActual id="G">100</facActual>
<facActual id="H">10</facActual>
<resVal id="1">5.8</resVal>
</run>
<run stdNo="11" dsnId="12" runNo="39" blockNo="0" blockName="Block 1" pointId="11" pointName="Factorial" buildPointId="5" buildPointName="NA" note="" rowStatus="Normal">
<facActual id="A">37</facActual>
<facActual id="B">6</facActual>
<facActual id="C">2</facActual>
<facActual id="D">2</facActual>
<facActual id="E">10</facActual>
<facActual id="F">24</facActual>
<facActual id="G">100</facActual>
<facActual id="H">10</facActual>
<resVal id="1">15.57</resVal>
</run>
<run stdNo="54" dsnId="55" runNo="40" blockNo="0" blockName="Block 1" pointId="10" pointName="Axial" buildPointId="5" buildPointName="NA" note="" rowStatus="Normal">
<facActual id="A">33.5</facActual>
<facActual id="B">6.5</facActual>
<facActual id="C">1.5</facActual>
<facActual id="D">1.5</facActual>
<facActual id="E">7.5</facActual>
<facActual id="F">36</facActual>
<facActual id="G">150</facActual>
<facActual id="H">13.4089641525371</facActual>
<resVal id="1">15.55</resVal>
</run>
<run stdNo="48" dsnId="49" runNo="41" blockNo="0" blockName="Block 1" pointId="10" pointName="Axial" buildPointId="5" buildPointName="NA" note="" rowStatus="Normal">
<facActual id="A">33.5</facActual>
<facActual id="B">6.5</facActual>
<facActual id="C">1.5</facActual>
<facActual id="D">1.5</facActual>
<facActual id="E">11.7044820762686</facActual>
<facActual id="F">36</facActual>
<facActual id="G">150</facActual>
<facActual id="H">5</facActual>
<resVal id="1">19.87</resVal>
</run>
<run stdNo="53" dsnId="54" runNo="42" blockNo="0" blockName="Block 1" pointId="10" pointName="Axial" buildPointId="5" buildPointName="NA" note="" rowStatus="Normal">
<facActual id="A">33.5</facActual>
<facActual id="B">6.5</facActual>
<facActual id="C">1.5</facActual>
<facActual id="D">1.5</facActual>
<facActual id="E">7.5</facActual>
<facActual id="F">36</facActual>
<facActual id="G">150</facActual>
<facActual id="H">-3.40896415253715</facActual>
<resVal id="1">15.8</resVal>
</run>
<run stdNo="50" dsnId="51" runNo="43" blockNo="0" blockName="Block 1" pointId="10" pointName="Axial" buildPointId="5" buildPointName="NA" note="" rowStatus="Normal">
<facActual id="A">33.5</facActual>
<facActual id="B">6.5</facActual>
<facActual id="C">1.5</facActual>
<facActual id="D">1.5</facActual>
<facActual id="E">7.5</facActual>
<facActual id="F">56.1815139660891</facActual>
<facActual id="G">150</facActual>
<facActual id="H">5</facActual>
<resVal id="1">20.22</resVal>
</run>
<run stdNo="37" dsnId="38" runNo="44" blockNo="0" blockName="Block 1" pointId="11" pointName="Factorial" buildPointId="5" buildPointName="NA" note="" rowStatus="Normal">
<facActual id="A">30</facActual>
<facActual id="B">7</facActual>
<facActual id="C">1</facActual>
<facActual id="D">1</facActual>
<facActual id="E">10</facActual>
<facActual id="F">48</facActual>
<facActual id="G">200</facActual>
<facActual id="H">10</facActual>
<resVal id="1">15.85</resVal>
</run>
<run stdNo="58" dsnId="56" runNo="45" blockNo="0" blockName="Block 1" pointId="7" pointName="Center" buildPointId="5" buildPointName="NA" note="" rowStatus="Normal">
<facActual id="A">33.5</facActual>
<facActual id="B">6.5</facActual>
<facActual id="C">1.5</facActual>
<facActual id="D">1.5</facActual>
<facActual id="E">7.5</facActual>
<facActual id="F">36</facActual>
<facActual id="G">150</facActual>
<facActual id="H">5</facActual>
<resVal id="1">15.91</resVal>
</run>
<run stdNo="42" dsnId="43" runNo="46" blockNo="0" blockName="Block 1" pointId="10" pointName="Axial" buildPointId="5" buildPointName="NA" note="" rowStatus="Normal">
<facActual id="A">33.5</facActual>
<facActual id="B">7.34089641525371</facActual>
<facActual id="C">1.5</facActual>
<facActual id="D">1.5</facActual>
<facActual id="E">7.5</facActual>
<facActual id="F">36</facActual>
<facActual id="G">150</facActual>
<facActual id="H">5</facActual>
<resVal id="1">21.15</resVal>
</run>
<run stdNo="3" dsnId="4" runNo="47" blockNo="0" blockName="Block 1" pointId="11" pointName="Factorial" buildPointId="5" buildPointName="NA" note="" rowStatus="Normal">
<facActual id="A">37</facActual>
<facActual id="B">7</facActual>
<facActual id="C">2</facActual>
<facActual id="D">2</facActual>
<facActual id="E">10</facActual>
<facActual id="F">48</facActual>
<facActual id="G">100</facActual>
<facActual id="H">10</facActual>
<resVal id="1">24.85</resVal>
</run>
<run stdNo="30" dsnId="31" runNo="48" blockNo="0" blockName="Block 1" pointId="11" pointName="Factorial" buildPointId="5" buildPointName="NA" note="" rowStatus="Normal">
<facActual id="A">37</facActual>
<facActual id="B">6</facActual>
<facActual id="C">2</facActual>
<facActual id="D">2</facActual>
<facActual id="E">5</facActual>
<facActual id="F">24</facActual>
<facActual id="G">200</facActual>
<facActual id="H">10</facActual>
<resVal id="1">10.7</resVal>
</run>
<run stdNo="6" dsnId="7" runNo="49" blockNo="0" blockName="Block 1" pointId="11" pointName="Factorial" buildPointId="5" buildPointName="NA" note="" rowStatus="Normal">
<facActual id="A">30</facActual>
<facActual id="B">6</facActual>
<facActual id="C">2</facActual>
<facActual id="D">1</facActual>
<facActual id="E">10</facActual>
<facActual id="F">24</facActual>
<facActual id="G">100</facActual>
<facActual id="H">0</facActual>
<resVal id="1">10</resVal>
</run>
<run stdNo="33" dsnId="34" runNo="50" blockNo="0" blockName="Block 1" pointId="11" pointName="Factorial" buildPointId="5" buildPointName="NA" note="" rowStatus="Normal">
<facActual id="A">37</facActual>
<facActual id="B">7</facActual>
<facActual id="C">1</facActual>
<facActual id="D">1</facActual>
<facActual id="E">10</facActual>
<facActual id="F">24</facActual>
<facActual id="G">100</facActual>
<facActual id="H">0</facActual>
<resVal id="1">10.13</resVal>
</run>
<run stdNo="56" dsnId="56" runNo="51" blockNo="0" blockName="Block 1" pointId="7" pointName="Center" buildPointId="5" buildPointName="NA" note="" rowStatus="Normal">
<facActual id="A">33.5</facActual>
<facActual id="B">6.5</facActual>
<facActual id="C">1.5</facActual>
<facActual id="D">1.5</facActual>
<facActual id="E">7.5</facActual>
<facActual id="F">36</facActual>
<facActual id="G">150</facActual>
<facActual id="H">5</facActual>
<resVal id="1">15.6</resVal>
</run>
<run stdNo="22" dsnId="23" runNo="52" blockNo="0" blockName="Block 1" pointId="11" pointName="Factorial" buildPointId="5" buildPointName="NA" note="" rowStatus="Normal">
<facActual id="A">37</facActual>
<facActual id="B">6</facActual>
<facActual id="C">2</facActual>
<facActual id="D">2</facActual>
<facActual id="E">10</facActual>
<facActual id="F">48</facActual>
<facActual id="G">200</facActual>
<facActual id="H">10</facActual>
<resVal id="1">15.3</resVal>
</run>
<run stdNo="23" dsnId="24" runNo="53" blockNo="0" blockName="Block 1" pointId="11" pointName="Factorial" buildPointId="5" buildPointName="NA" note="" rowStatus="Normal">
<facActual id="A">30</facActual>
<facActual id="B">6</facActual>
<facActual id="C">2</facActual>
<facActual id="D">2</facActual>
<facActual id="E">5</facActual>
<facActual id="F">24</facActual>
<facActual id="G">100</facActual>
<facActual id="H">0</facActual>
<resVal id="1">16.4</resVal>
</run>
<run stdNo="21" dsnId="22" runNo="54" blockNo="0" blockName="Block 1" pointId="11" pointName="Factorial" buildPointId="5" buildPointName="NA" note="" rowStatus="Normal">
<facActual id="A">30</facActual>
<facActual id="B">6</facActual>
<facActual id="C">2</facActual>
<facActual id="D">2</facActual>
<facActual id="E">10</facActual>
<facActual id="F">48</facActual>
<facActual id="G">100</facActual>
<facActual id="H">10</facActual>
<resVal id="1">21.1</resVal>
</run>
<run stdNo="52" dsnId="53" runNo="55" blockNo="0" blockName="Block 1" pointId="10" pointName="Axial" buildPointId="5" buildPointName="NA" note="" rowStatus="Normal">
<facActual id="A">33.5</facActual>
<facActual id="B">6.5</facActual>
<facActual id="C">1.5</facActual>
<facActual id="D">1.5</facActual>
<facActual id="E">7.5</facActual>
<facActual id="F">36</facActual>
<facActual id="G">234.089641525371</facActual>
<facActual id="H">5</facActual>
<resVal id="1">17.91</resVal>
</run>
<run stdNo="4" dsnId="5" runNo="56" blockNo="0" blockName="Block 1" pointId="11" pointName="Factorial" buildPointId="5" buildPointName="NA" note="" rowStatus="Normal">
<facActual id="A">37</facActual>
<facActual id="B">7</facActual>
<facActual id="C">1</facActual>
<facActual id="D">1</facActual>
<facActual id="E">10</facActual>
<facActual id="F">48</facActual>
<facActual id="G">200</facActual>
<facActual id="H">0</facActual>
<resVal id="1">15.89</resVal>
</run>
<run stdNo="8" dsnId="9" runNo="57" blockNo="0" blockName="Block 1" pointId="11" pointName="Factorial" buildPointId="5" buildPointName="NA" note="" rowStatus="Normal">
<facActual id="A">30</facActual>
<facActual id="B">7</facActual>
<facActual id="C">2</facActual>
<facActual id="D">1</facActual>
<facActual id="E">5</facActual>
<facActual id="F">48</facActual>
<facActual id="G">100</facActual>
<facActual id="H">10</facActual>
<resVal id="1">19.38</resVal>
</run>
<run stdNo="32" dsnId="33" runNo="58" blockNo="0" blockName="Block 1" pointId="11" pointName="Factorial" buildPointId="5" buildPointName="NA" note="" rowStatus="Normal">
<facActual id="A">30</facActual>
<facActual id="B">6</facActual>
<facActual id="C">1</facActual>
<facActual id="D">2</facActual>
<facActual id="E">10</facActual>
<facActual id="F">24</facActual>
<facActual id="G">100</facActual>
<facActual id="H">0</facActual>
<resVal id="1">18.95</resVal>
</run>
<run stdNo="2" dsnId="3" runNo="59" blockNo="0" blockName="Block 1" pointId="11" pointName="Factorial" buildPointId="5" buildPointName="NA" note="" rowStatus="Normal">
<facActual id="A">30</facActual>
<facActual id="B">7</facActual>
<facActual id="C">1</facActual>
<facActual id="D">1</facActual>
<facActual id="E">5</facActual>
<facActual id="F">48</facActual>
<facActual id="G">100</facActual>
<facActual id="H">0</facActual>
<resVal id="1">6.99</resVal>
</run>
<run stdNo="25" dsnId="26" runNo="60" blockNo="0" blockName="Block 1" pointId="11" pointName="Factorial" buildPointId="5" buildPointName="NA" note="" rowStatus="Normal">
<facActual id="A">30</facActual>
<facActual id="B">6</facActual>
<facActual id="C">1</facActual>
<facActual id="D">1</facActual>
<facActual id="E">10</facActual>
<facActual id="F">48</facActual>
<facActual id="G">200</facActual>
<facActual id="H">0</facActual>
<resVal id="1">17.5</resVal>
</run>
<responseModel rmId="1" analysisUuId="b59cbab5-9e38-45ab-b126-b78918713a0f" name="1-Hydroxyphenazine ">
<response id="1" responseUuId="99943384-f438-40c7-886a-75a3980a3026" modelBase="Polynomial" stdDevSource="ANOVA" stdDev="1.39294384336625"/>
<transform id="0" name="None" successLevel="1"/>
<compModel modelType="Polynomial" calcType="CodedCalc" hierarchicalActual="false" terms="37">
<equationTerm id="0" coef="15.9487485749196" term="Intercept"/>
<equationTerm id="1" coef="-0.354730106094752" term="A"/>
<equationTerm id="2" coef="1.62773703396655" term="B"/>
<equationTerm id="3" coef="1.893354452308" term="C"/>
<equationTerm id="4" coef="1.86989351746568" term="D"/>
<equationTerm id="5" coef="1.55332669112059" term="E"/>
<equationTerm id="6" coef="1.90256840147474" term="F"/>
<equationTerm id="7" coef="0.340929982689991" term="G"/>
<equationTerm id="8" coef="0.474766726715461" term="H"/>
<equationTerm id="9" coef="0.954996653591672" term="AB"/>
<equationTerm id="10" coef="-0.272623229132204" term="AC"/>
<equationTerm id="11" coef="-0.557478696553362" term="AD"/>
<equationTerm id="12" coef="0.583940462257697" term="AE"/>
<equationTerm id="13" coef="-0.697572581661367" term="AF"/>
<equationTerm id="14" coef="0.102752411696196" term="AG"/>
<equationTerm id="15" coef="0.0319339110155966" term="AH"/>
<equationTerm id="16" coef="1.04067585536366" term="BC"/>
<equationTerm id="17" coef="1.00803132278482" term="BD"/>
<equationTerm id="18" coef="0.493108557707055" term="BE"/>
<equationTerm id="19" coef="-0.227869296364189" term="BF"/>
<equationTerm id="20" coef="0.39210845761135" term="BG"/>
<equationTerm id="21" coef="0.575636905712044" term="BH"/>
<equationTerm id="22" coef="-0.885324987487079" term="CD"/>
<equationTerm id="23" coef="-1.13698513324759" term="CE"/>
<equationTerm id="24" coef="-0.773507279176343" term="CF"/>
<equationTerm id="25" coef="0.658018117929183" term="CG"/>
<equationTerm id="26" coef="-0.082013481252576" term="CH"/>
<equationTerm id="27" coef="1.47440939933125" term="DE"/>
<equationTerm id="28" coef="-0.4783627465975" term="DF"/>
<equationTerm id="29" coef="-0.66337641464966" term="DG"/>
<equationTerm id="30" coef="-0.253118948673733" term="DH"/>
<equationTerm id="31" coef="0.563189727048836" term="EF"/>
<equationTerm id="32" coef="-0.666342694962692" term="EG"/>
<equationTerm id="33" coef="-0.0258184700141354" term="EH"/>
<equationTerm id="34" coef="0.384591407318076" term="FG"/>
<equationTerm id="35" coef="0.371511337574332" term="FH"/>
<equationTerm id="36" coef="-0.374448503211225" term="GH"/>
<equationTerm id="37" term="Curvature"/>
</compModel>
</responseModel>
<optimization models="10">
<criteria modType="Factor" id="1" goal="InRange" type="Numeric" target="33.5" limitLow="30" limitHigh="37" weightLow="1" weightHigh="1" overlayLow="Missing" overlayHigh="Missing" importance="3" coding="Actual" scale="Transform" displayScale="Original"/>
<criteria modType="Factor" id="2" goal="InRange" type="Numeric" target="6.5" limitLow="6" limitHigh="7" weightLow="1" weightHigh="1" overlayLow="Missing" overlayHigh="Missing" importance="3" coding="Actual" scale="Transform" displayScale="Original"/>
<criteria modType="Factor" id="3" goal="InRange" type="Numeric" target="1.5" limitLow="1" limitHigh="2" weightLow="1" weightHigh="1" overlayLow="Missing" overlayHigh="Missing" importance="3" coding="Actual" scale="Transform" displayScale="Original"/>
<criteria modType="Factor" id="4" goal="InRange" type="Numeric" target="1.5" limitLow="1" limitHigh="2" weightLow="1" weightHigh="1" overlayLow="Missing" overlayHigh="Missing" importance="3" coding="Actual" scale="Transform" displayScale="Original"/>
<criteria modType="Factor" id="5" goal="InRange" type="Numeric" target="7.5" limitLow="5" limitHigh="10" weightLow="1" weightHigh="1" overlayLow="Missing" overlayHigh="Missing" importance="3" coding="Actual" scale="Transform" displayScale="Original"/>
<criteria modType="Factor" id="6" goal="InRange" type="Numeric" target="36" limitLow="24" limitHigh="48" weightLow="1" weightHigh="1" overlayLow="Missing" overlayHigh="Missing" importance="3" coding="Actual" scale="Transform" displayScale="Original"/>
<criteria modType="Factor" id="7" goal="InRange" type="Numeric" target="150" limitLow="100" limitHigh="200" weightLow="1" weightHigh="1" overlayLow="Missing" overlayHigh="Missing" importance="3" coding="Actual" scale="Transform" displayScale="Original"/>
<criteria modType="Factor" id="8" goal="InRange" type="Numeric" target="5" limitLow="0" limitHigh="10" weightLow="1" weightHigh="1" overlayLow="Missing" overlayHigh="Missing" importance="3" coding="Actual" scale="Transform" displayScale="Original"/>
<criteria modType="Response" id="1" goal="None" type="Numeric" target="15.145" limitLow="5.44" limitHigh="24.85" weightLow="1" weightHigh="1" overlayLow="Missing" overlayHigh="Missing" importance="3" coding="Actual" scale="Transform" displayScale="Original" responseUuId="99943384-f438-40c7-886a-75a3980a3026" rmId="1" analysisUuId="b59cbab5-9e38-45ab-b126-b78918713a0f"/>
<criteria modType="POE" id="1" goal="None" type="Numeric" target="Missing" limitLow="Missing" limitHigh="Missing" weightLow="1" weightHigh="1" overlayLow="Missing" overlayHigh="Missing" importance="3" coding="Coded" scale="Transform" displayScale="Original" responseUuId="99943384-f438-40c7-886a-75a3980a3026" rmId="1" analysisUuId="b59cbab5-9e38-45ab-b126-b78918713a0f"/>
</optimization>
<buildInfo CCDType="MinRunResV" alphaType="Practical" noOfFactorialReps="1" noOfAxialReplicates="1" noOfCenterPoints="6" buildTime="1"/>
</DEXXMLDoc>
